# Supplementary material for: Proteoglycan-based diversification of disease outcome in head and neck cancer patients identifies NG2/CSPG4 and syndecan-2 as unique relapse and overall survival predicting factors
Source: BMC Cancer. 2015 May 3;15:352. doi: 10.1186/s12885-015-1336-4 (PMC4429505; doi:10.1186/s12885-015-1336-4)
Supplement: Additional file 4: Table S2. — Listing of the individual relative PG expression data. [file 12885_2015_1336_MOESM4_ESM.xlsx]

## Sheet: Foglio2
Supplementary Table 2. Relative PGs expression.
Assay	HEALTHY (RQ)	HEALTHY (RQ Min)	HEALTHY (RQ Max)	PR2 (RQ)	PR2 (RQ Min)	PR2 (RQ Max)	PR3 (RQ)	PR3 (RQ Min)	PR3 (RQ Max)	PR4 (RQ)	PR4 (RQ Min)	PR4 (RQ Max)	PR5 (RQ)	PR5 (RQ Min)	PR5 (RQ Max)	PR6 (RQ)	PR6 (RQ Min)	PR6 (RQ Max)	PR7 (RQ)	PR7 (RQ Min)	PR7 (RQ Max)	PR8 (RQ)	PR8 (RQ Min)	PR8 (RQ Max)	PR9 (RQ)	PR9 (RQ Min)	PR9 (RQ Max)	PR10 (RQ)	PR10 (RQ Min)	PR10 (RQ Max)	PR11 (RQ)	PR11 (RQ Min)	PR11 (RQ Max)	PR12 (RQ)	PR12 (RQ Min)	PR12 (RQ Max)	PR13 (RQ)	PR13 (RQ Min)	PR13 (RQ Max)	PR14 (RQ)	PR14 (RQ Min)	PR14 (RQ Max)	PR15 (RQ)	PR15 (RQ Min)	PR15 (RQ Max)	PR16 (RQ)	PR16 (RQ Min)	PR16 (RQ Max)	PR17 (RQ)
GPC1-Hs00157805_m1	1	0.21	5.1051	0.1008	0.1004	0.1012	n.c.	n.c.	n.c.	0.0896	0.0726	0.1106	n.c.	n.c.	n.c.	n.d.	n.d.	n.d.	n.c.	n.c.	n.c.	0.212	0.2053	0.2189	n.d.	n.d.	n.d.	n.d.	n.d.	n.d.	n.c.	n.c.	n.c.	0.1383	0.099	0.1931	0.201	0.1228	0.3289	n.d.	n.d.	n.d.	n.c.	n.c.	n.c.	0.1835	0.1355	0.2485	n.c.
GPC3-Hs00170471_m1	1	0.3726	2.6842	0.1724	0.1718	0.1731	n.d.2	n.d.	n.d.	0.1187	0.0962	0.1465	0.3338	0.2641	0.4219	n.c.	n.c.	n.c.	n.d.	n.d.	n.d.	n.c.	n.c.	n.c.	10.1547	5.9445	17.3467	n.d.	n.d.	n.d.	n.c.	n.c.	n.c.	n.d.	n.d.	n.d.	n.c.	n.c.	n.c.	n.d.	n.d.	n.d.	21.8145	13.9863	34.0242	0.3425	0.1873	0.6262	n.d.
GPC4-Hs00155059_m1	1	0.0833	12.0095	0.0472	0.0464	0.048	n.d.	n.d.	n.d.	n.d.	n.d.	n.d.	n.c.	n.c.	n.c.	n.d.	n.d.	n.d.	n.c.	n.c.	n.c.	0.0621	0.0174	0.2216	n.d.	n.d.	n.d.	n.c.	n.c.	n.c.	n.c.	n.c.	n.c.	n.d.	n.d.	n.d.	n.d.	n.d.	n.d.	n.d.	n.d.	n.d.	n.c.	n.c.	n.c.	0.0381	0.0355	0.0409	n.d.
GPC6-Hs00170677_m1	1	0.5268	1.8982	n.c.1	n.c.	n.c.	n.c.	n.c.	n.c.	n.c.	n.c.	n.c.	4.4848	2.9788	6.7521	19.1016	17.5837	20.7505	267.577	221.34	323.473	7.4898	6.0258	9.3095	201.885	128.407	317.408	4.6176	3.0399	7.0142	2.753	1.8675	4.0585	n.d.	n.d.	n.d.	n.c.	n.c.	n.c.	2.1945	2.1182	2.2735	7.1227	3.9111	12.9712	n.c.	n.c.	n.c.	n.c.
SDC1-Hs00896423_m1	1	0.3373	2.9646	0.1052	0.0927	0.1193	n.c.	n.c.	n.c.	0.1077	0.0515	0.2252	3.5055	3.1058	3.9566	0.2937	0.2743	0.3144	11.1242	1.4123	87.6252	n.c.	n.c.	n.c.	n.c.	n.c.	n.c.	n.c.	n.c.	n.c.	n.c.	n.c.	n.c.	n.c.	n.c.	n.c.	0.1899	0.0882	0.4089	n.c.	n.c.	n.c.	n.c.	n.c.	n.c.	n.c.	n.c.	n.c.	0.1234
SDC2-Hs00299807_m1	1	0.5636	1.7745	0.5492	0.547	0.5513	n.d.	n.d.	n.d.	n.d.	n.d.	n.d.	11.3711	9.4201	13.7262	2.1243	1.9841	2.2744	8.8727	8.1747	9.6303	1.9785	1.5563	2.5151	n.d.	n.d.	n.d.	2.1505	1.3009	3.5547	4.633	3.3451	6.4167	n.c.	n.c.	n.c.	n.c.	n.c.	n.c.	0.5037	0.4863	0.5218	9.2651	8.7158	9.8491	n.c.	n.c.	n.c.	n.c.
SDC3-Hs00206320_m1	1	0.6087	1.6429	0.5371	0.5351	0.5392	n.c.	n.c.	n.c.	n.d.	n.d.	n.d.	4.9228	4.3813	5.5313	6.2007	5.6526	6.8018	42.7811	38.6567	47.3456	n.c.	n.c.	n.c.	49.5104	47.029	52.1228	n.d.	n.d.	n.d.	2.6669	0.733	9.7032	n.c.	n.c.	n.c.	0.2375	0.2091	0.2698	n.c.	n.c.	n.c.	n.c.	n.c.	n.c.	n.c.	n.c.	n.c.	0.3843
SDC4-Hs00161617_m1	1	0.4935	2.0263	0.3555	0.2571	0.4916	n.c.	n.c.	n.c.	2.1824	1.6403	2.9036	5.5818	5.1794	6.0156	n.c.	n.c.	n.c.	4.3092	3.9772	4.6688	2.5095	1.6147	3.9002	n.d.	n.d.	n.d.	3.0654	1.0136	9.2706	n.c.	n.c.	n.c.	n.c.	n.c.	n.c.	2.6918	1.7935	4.0398	n.c.	n.c.	n.c.	3.731	3.2766	4.2483	n.c.	n.c.	n.c.	n.c.
Assay	BB10 (RQ)	BB10 (RQ Min)	BB10 (RQ Max)	BB11 (RQ)	BB11 (RQ Min)	BB11 (RQ Max)	BB17 (RQ)	BB17 (RQ Min)	BB17 (RQ Max)	BB23 (RQ)	BB23 (RQ Min)	BB23 (RQ Max)	BB24 (RQ)	BB24 (RQ Min)	BB24 (RQ Max)	BB28 (RQ)	BB28 (RQ Min)	BB28 (RQ Max)	BB29 (RQ)	BB29 (RQ Min)	BB29 (RQ Max)	BB33 (RQ)	BB33 (RQ Min)	BB33 (RQ Max)	BB34 (RQ)	BB34 (RQ Min)	BB34 (RQ Max)	BB36 (RQ)	BB36 (RQ Min)	BB36 (RQ Max)	BB40 (RQ)	BB40 (RQ Min)	BB40 (RQ Max)	BB41 (RQ)	BB41 (RQ Min)	BB41 (RQ Max)	BB42 (RQ)	BB42 (RQ Min)	BB42 (RQ Max)	BB43 (RQ)	BB43 (RQ Min)	BB43 (RQ Max)	BB44 (RQ)	BB44 (RQ Min)	BB44 (RQ Max)	BB46 (RQ)	BB46 (RQ Min)	BB46 (RQ Max)	BB47 (RQ)
GPC1-Hs00157805_m1	n.d.	n.d.	n.d.	n.c.	n.c.	n.c.	10.9033	9.2774	12.8141	n.c.	n.c.	n.c.	n.c.	n.c.	n.c.	n.c.	n.c.	n.c.	6.9814	6.934	7.0291	n.c.	n.c.	n.c.	5.4861	5.4198	5.5531	13.1824	3.6727	47.3151	n.d.	n.d.	n.d.	n.c.	n.c.	n.c.	11.6751	10.3052	13.2272	7.4337	2.5899	21.3369	n.c.	n.c.	n.c.	44.9233	1.1696	1725.44	n.c.
GPC3-Hs00170471_m1	35.0849	25.9807	47.3794	n.d.	n.d.	n.d.	51.1673	24.1244	108.525	n.d.	n.d.	n.d.	n.c.	n.c.	n.c.	6.4463	3.0593	13.5828	6.1419	6.1002	6.1839	n.c.	n.c.	n.c.	70.8912	50.5534	99.411	15.2553	2.94	79.1593	16.8263	4.7762	59.2778	20.4338	4.5941	90.8871	19.2093	15.6069	23.6432	n.c.	n.c.	n.c.	n.c.	n.c.	n.c.	5.8352	3.8458	8.8538	n.c.
GPC4-Hs00155059_m1	55.7619	10.7147	290.2	n.c.	n.c.	n.c.	32.9287	21.4858	50.4659	12.304	3.4291	44.1487	n.c.	n.c.	n.c.	n.c.	n.c.	n.c.	n.c.	n.c.	n.c.	n.d.	n.d.	n.d.	68.0207	10.5624	438.047	n.c.	n.c.	n.c.	12.0783	2.5843	56.4504	210.3	5.9778	7398.37	n.c.	n.c.	n.c.	n.c.	n.c.	n.c.	n.c.	n.c.	n.c.	n.c.	n.c.	n.c.	n.c.
GPC6-Hs00170677_m1	n.d.	n.d.	n.d.	n.d.	n.d.	n.d.	53.9365	24.5545	118.477	n.d.	n.d.	n.d.	n.d.	n.d.	n.d.	5.2635	4.4696	6.1985	n.d.	n.d.	n.d.	n.d.	n.d.	n.d.	15.9125	15.7204	16.1069	7.7888	7.5511	8.034	n.d.	n.d.	n.d.	32.5358	28.7534	36.8158	n.d.	n.d.	n.d.	n.d.	n.d.	n.d.	14.0184	6.1787	31.8057	2.6842	2.621	2.7489	n.c.
SDC1-Hs00896423_m1	157.127	0.3196	77255.1	n.c.	n.c.	n.c.	7.5686	5.0046	11.446	6.3038	4.7157	8.4267	10.0867	2.491	40.8435	n.c.	n.c.	n.c.	15.09	5.4872	41.4981	11.4307	9.1635	14.2588	n.c.	n.c.	n.c.	16.1042	12.5039	20.7413	7.7016	6.1747	9.6061	15.4921	9.744	24.6312	9.7594	8.6602	10.9981	20.6153	13.6292	31.1822	6.541	5.5387	7.7248	26.2463	17.192	40.0691	4.0718
SDC2-Hs00299807_m1	n.d.	n.d.	n.d.	4.6554	3.9894	5.4325	325.053	276.561	382.048	2.9555	1.4482	6.0318	13.026	11.2551	15.0756	68.8667	51.7976	91.5607	70.5364	62.1032	80.1148	17.1873	15.8553	18.6311	55.2768	44.805	68.1959	102.533	78.0892	134.629	13.147	9.3117	18.5619	335.351	245.767	457.589	11.5334	7.7516	17.1603	n.c.	n.c.	n.c.	45.8189	40.6036	51.7042	14.263	10.3545	19.6468	5.9888
SDC3-Hs00206320_m1	n.d.	n.d.	n.d.	8.4996	7.2838	9.9184	23.0959	19.6502	27.1458	3.4527	2.0659	5.7705	7.6103	6.8916	8.404	7.1671	5.5913	9.1869	18.4897	10.8111	31.622	6.221	6.0924	6.3522	9.7324	4.6616	20.3189	19.0675	15.3472	23.6896	36.6394	21.2937	63.0444	21.6973	19.1749	24.5515	3.3603	2.1864	5.1644	2.3127	0.8576	6.2368	17.0353	15.403	18.8405	8.2631	6.5065	10.494	9.7611
SDC4-Hs00161617_m1	21.5134	18.945	24.43	2.3239	1.9914	2.7118	8.8468	7.5276	10.3972	n.c.	n.c.	n.c.	22.3889	19.645	25.5161	24.9753	14.6186	42.6693	84.2478	74.866	94.8052	7.0615	4.684	10.6457	24.4827	20.1895	29.6888	109.744	71.7322	167.9	19.7899	13.0988	29.899	65.2447	29.6671	143.488	6.9654	4.6577	10.4162	13.914	6.5404	29.6005	18.9419	15.5298	23.1037	49.2863	44.1915	54.9683	5.9897
Legend:
1n.c., not change, there wasn't significant difference at mRNA level in comaprison to healthy tissue
2n.d., not detected value
[truncated: 206 more columns]
